# Supplementary material for: Three-Dimensional Super-Resolution in Eukaryotic Cells Using the Double-Helix Point Spread Function
Source: Biophys J. 2017 Apr 11;112(7):1444–54. doi: 10.1016/j.bpj.2017.02.023 (PMC5390298; doi:10.1016/j.bpj.2017.02.023)
Supplement: Data S1. Sample Localization and Mesh Data [file mmc2.zip]

Archive with 3 entries (2 files):
- Sample Localisation Data and Mesh/
- Sample Localisation Data and Mesh/SampleLocalisationList_V1.asc
- Sample Localisation Data and Mesh/SampleTCellMesh_V1.stl
