# Supplementary material for: Three-Dimensional Super-Resolution in Eukaryotic Cells Using the Double-Helix Point Spread Function
Source: Biophys J. 2017 Apr 11;112(7):1444–54. doi: 10.1016/j.bpj.2017.02.023 (PMC5390298; doi:10.1016/j.bpj.2017.02.023)
Supplement: Data S1. Sample Localization and Mesh Data [file mmc2.zip › Sample Localisation Data and Mesh/SampleLocalisationList_V1.asc]

27577	22840	-91.091
27514	22780	36.672
31195	21378	314.82
26532	23419	352.9
25868	18175	-346.33
25980	18189	-496.09
26094	18148	-649.98
25899	17989	-334.61
31929	23167	1516.8
31536	23965	-805.38
25683	18388	-213.56
25736	18395	-490.09
25644	18243	-231.94
32017	23010	1595.5
31975	23005	1671.6
29932	18129	451.64
24737	17994	-134.01
31892	22910	1545.1
31180	23680	257.31
31909	22996	1632.6
31236	23947	-34.485
25561	18344	-154.6
26559	22770	-390.67
26601	22703	-556.13
30882	18003	349.75
22933	17171	-88.059
29144	24580	970.99
31842	18388	1209.5
23490	16272	1289.5
28748	18381	-912.94
23307	16558	2983.7
29392	25960	3632.9
33016	23046	3929.7
28473	16555	2342.8
32993	23106	4156.8
28238	25532	3802.6
28314	25392	3756.8
32818	18913	2423.9
30126	14910	2229.5
32729	22956	3965.3
27775	14728	1934.9
27775	14747	1618.2
32229	21886	2931.4
29378	15895	3101.7
29078	16888	3700.7
32476	23121	2656.8
28243	25580	3727
32475	23083	2775
23068	17331	1307.8
23149	16697	3311.4
32596	23836	3059.4
31606	18352	1058.1
32994	22968	3994.1
32545	24079	2943.3
32754	23902	2719.7
32885	23087	3719
31538	15782	2029.4
31571	15708	2189.6
32464	23114	2509.8
21336	18945	2251.4
21531	18932	2116.3
21424	18981	2154.9
21446	18972	1946.7
32421	23166	2707.3
21542	18957	1887.6
32516	23191	2659.9
21514	18985	1953.5
32357	23176	2870.8
21463	18986	1965.2
32546	23201	2251.8
21456	18967	1930
21431	18941	2042.1
21482	18998	1935.2
29306	16028	2987.9
21464	18986	1950.7
27549	14753	5204.6
33391	21534	4543.8
33080	22199	6779.8
28133	14004	6721.9
28110	13999	6775.7
27975	14865	5271.9
31784	18347	5116.1
28174	14047	6873.8
27936	15052	5728.1
28085	13964	6723
28051	15122	5481.3
31974	21679	5831.2
28153	14069	6826
28117	14870	4968.6
28148	14010	6703.8
35234	19666	5075.9
29965	16826	6136.9
35208	19657	5150.8
33065	18781	4011.3
35265	19666	5100.8
28041	20826	5789.4
35051	19682	5463.4
33168	22447	6836.3
32251	23250	7188.1
33091	22291	7141.7
32898	23366	5668.5
28180	14018	6617.7
32903	21029	4586
32206	20866	8604.7
32902	21987	7865.2
32191	20886	8939.8
32005	21980	9381
32205	20894	8911.1
27490	22535	7141.2
25844	18627	9377.5
32145	20932	8934.7
32171	22043	8246.3
31909	20819	9165.8
31997	21056	8725.3
32065	20956	8705.6
31840	20915	9019
25694	19218	8377.3
26133	18598	10553
31825	21024	8851.9
25668	19004	8401.1
31681	22026	9234.7
26250	18593	10270
25862	19725	8709.5
31635	21640	9307.1
25911	18621	9259.7
25894	18551	9017.1
29628	24381	8373.5
32947	21146	8587.8
32807	21071	8551.2
32946	21076	8585.9
29905	20123	7231.9
29835	20155	7407.5
31563	21654	9107.6
32942	21090	8460.3
31651	21553	9252.9
28643	20588	6734.7
23551	17294	8115.4
28829	21016	8187.8
28939	21067	8221.4
25979	23938	10242
32079	21148	8808.6
32902	21107	8513
25892	23959	9892.9
33049	20899	8252.7
30445	19922	9684.2
32755	20999	8620.3
30535	19913	9338.4
32913	21073	8757.7
32946	21009	8654
29107	21914	9045.7
31074	18443	9449.5
31161	19600	8484
30190	18210	8901.3
30213	18317	9102.3
30149	18324	9153.6
30045	18385	9074.3
30105	19381	8856.6
26763	24598	7806.4
25115	22097	-167.44
25150	22157	-449.06
23284	17962	1430.5
22605	18659	79.476
23252	17964	1505.7
24644	16815	-670.65
25095	22227	-402.84
25151	22175	-297.93
23630	16985	1141.2
23682	17815	23.541
22996	17387	1329.1
24039	16568	633.62
22961	17359	1460.8
27399	24203	991.27
26768	25077	485.31
27398	24288	830.33
27289	25276	-533.07
26402	16080	1328.5
24909	17072	482.89
21079	19476	3277.4
20999	18635	3269.2
31312	15714	2402.5
21410	19398	2797.6
23635	16543	2089.5
27695	14689	1931.2
27699	14673	1763.7
27743	14751	1520.3
27837	14772	1639.1
23782	16346	2130
27761	14802	1967.5
27777	14663	1712.5
27775	14716	1539.8
27685	14692	1783.6
27484	14659	1878
27720	14705	1882.4
27788	15451	1151.3
27816	15447	1244.4
22627	16777	2437
22432	16994	2233.3
34039	20307	4263.3
31481	15765	2348.4
31588	15760	2193.3
22727	16975	2081.3
33631	21089	7140
30132	20819	7402.2
29699	21823	5711.9
30017	16898	5931.9
29946	16931	6191.5
31841	21800	5904.4
32011	20233	6237.1
32232	20052	5808.8
32158	20051	5942.9
30103	16925	5881.6
32125	20068	5819.1
32105	21489	6158.1
31801	22256	7365.4
30001	16985	5747.3
32288	20075	5702.2
32474	22843	4911.2
32248	20059	5952.7
32189	20059	5888.9
31449	19966	7071.5
30014	16877	5908.5
30031	16830	5794.8
30014	16966	5832
27889	25960	5651.6
27808	26004	5770.8
27876	25976	5941.4
27875	25952	5921.5
27835	25936	5969.3
30004	16848	6259.6
27763	25944	5675.2
29949	17018	6068.5
29369	20118	7128.1
30014	16970	6026.7
30040	16839	6040.6
30036	16988	6116.9
29998	16844	6042.6
29993	16824	5961.1
29966	16826	6218.8
29996	16968	6104.8
29882	16781	6110
30001	16881	5992.2
30126	16839	6232.5
30027	16804	5997.3
31314	24766	6530
26353	16842	10224
30925	17086	8339.5
31015	16901	8244.9
30463	20713	7642.4
30953	16907	8247.8
31086	18060	9173.7
32060	21091	8756.9
32042	21125	8767.6
27045	17729	9997
30974	16901	8090.6
31339	18086	8904.8
31197	18436	9411.9
31085	18328	9462.8
31292	18012	8778.4
25926	18605	9289.8
31794	18462	8395.8
25926	18600	9356.8
30826	18185	9743.7
25924	18562	9263.5
31194	18364	9518.9
31089	18555	9734.2
31199	18552	9349.7
31209	19776	8728.4
31174	18459	9477.9
31143	18453	9462.2
31016	18359	9459
31110	18462	9348.8
31129	18323	9578.5
31152	18365	9563.8
31205	18301	9650.9
31374	18562	9158.3
30999	18105	10127
30897	18377	9831.3
31225	18533	9048.3
31166	18433	9377.5
28583	18150	7803.8
31901	17988	8289.1
29830	20956	7374.4
30219	21784	8977.6
29743	21365	10147
29644	21642	10102
32044	20829	8713.7
28511	18124	8164.3
28516	18161	7889.2
25943	18568	9319.3
28605	18123	7820.4
31487	21757	7605.1
28174	21558	9120.9
25359	24091	-218.56
31649	22891	1266.5
31394	22518	947.9
27226	14781	1826.8
33146	21279	3723.6
25113	26352	6326.1
25054	26253	6203.4
24977	26259	6378.9
25130	26319	6057.9
25053	26302	6374.3
25012	26264	6367.6
26843	20505	6851.1
26784	20209	7204.5
33924	20471	4400.6
30904	18394	9801.3
29997	19374	10000
30924	18385	9821.5
29941	20537	8337.8
26571	21658	7974.8
31054	18417	9393
26949	21813	7335.2
31087	18319	9303.5
31192	18558	9303.8
25876	22853	9447.9
25799	22717	9503.8
31053	18538	9685.4
25957	22816	9106.7
25839	22780	9563.3
25799	22815	9366.7
31369	18582	9228.5
25888	22625	9434.3
25907	23915	8090.5
25864	22759	9454.2
25871	22788	9341.9
25867	22860	9219.3
25336	16871	8374.6
25860	22764	9355.7
25882	22763	9425.5
25911	22992	9308.6
26081	23529	10510
25876	22773	9177.2
25875	22699	9229.7
25876	22876	9094.5
26402	21894	10477
26219	23896	7857.4
28770	21491	10331
25827	22735	9225
25911	22835	9341.8
27963	21560	7599.9
27435	22664	8935
27815	22657	9040
28139	20675	10666
27362	21606	9262
28947	19748	8848.2
27436	20062	-620.77
27462	20020	-414.77
27858	20010	-936.45
27678	20012	-615.56
27602	19996	-764.95
27622	19956	-719.08
27809	20021	-847.62
27677	20078	-764.59
29933	17874	245.16
26544	26739	2283.2
26502	25090	2009.5
27725	15519	1311.9
27774	15501	1589.7
27700	15489	1684.7
27742	14721	1947.8
27789	14789	1968.8
26570	25085	1963.3
27686	14718	2139.7
26582	25116	2116.8
26606	25120	1693
27815	14672	1536.1
27743	14778	1932.8
27772	14758	1854.2
27787	14670	1673.6
26429	25014	1982.7
26544	25064	1836
27538	25810	1368.8
27748	14697	2033.2
26471	25090	2223.7
27741	14733	1860.2
26502	25025	1920.8
27737	14673	1682.9
26501	25123	1917.6
27689	14770	2023.1
26497	25044	1949.3
25464	19547	5323.1
24590	19432	7575.2
25556	19789	5535.2
27416	21693	4759.5
27408	21653	4174.3
27459	21673	4615.4
27422	21601	4659
27402	21697	4735.2
31852	20567	6243.7
32474	19704	7619.2
31857	24357	7014.9
31960	24382	6933
27494	23589	6352.9
32520	18040	6444.2
32745	17880	9267.7
32208	21653	8735.4
32285	21545	8340.7
29912	19313	10105
29966	19247	9908
26365	13638	9758.2
30050	20419	8203.6
29918	19298	9982
29407	20004	9338.2
29874	20303	8516.3
31206	19295	7264.6
29931	19252	9818.8
29532	20183	9173.1
29958	19358	9841.8
29468	19848	10500
29905	19253	9993.6
29785	20478	8542.7
29773	20269	8505.8
30541	18607	6830.3
29831	20404	8328.6
29122	20831	9172.7
29151	20972	9034.8
29761	20428	8011.1
29291	21175	8949.9
29129	21125	8968.8
28290	21529	9157.2
29314	20740	7753.9
28039	20335	8084.1
28299	20646	10598
29928	20358	8010.8
29146	19443	7959.4
30242	20002	7498.3
29771	20164	8753
29914	19256	9871.4
29094	19805	10079
28568	20873	9257.3
29653	20173	9225.4
29175	21158	9108.5
29109	15185	8880.7
30536	21073	8495.4
29711	20710	7412.9
29061	19970	9957.7
29029	19725	10351
30764	17020	1344.5
30437	18150	-238.66
31702	22844	896.97
27692	15496	1405.9
27691	15498	1366.9
32460	19201	3603.3
23641	23768	2185.8
23736	24696	3485.7
23681	24606	3503
22913	23287	1915.8
22883	23284	1919.5
22924	23258	1828.1
23031	23247	1916.1
22958	23301	1958.8
22913	23287	1952.4
22933	23259	1746.1
22948	23258	1924.1
33149	18162	3870.7
32951	19405	2786.9
32715	19294	3207.1
33183	18158	3837.6
33331	19324	2267
22594	16752	3175.9
22539	15487	2578.3
29131	14805	2183.9
27455	23572	6347.8
27776	24415	4627.9
27526	23561	6235.9
27452	24277	5915.5
27489	23586	6377.6
27528	23612	6620.1
27438	23601	6338.6
27498	23547	6311.9
27550	24489	5446.4
27592	24677	5684.6
27534	23585	6370.5
27573	23559	6404.7
27530	23520	6438.8
27689	23116	8816.1
27649	22965	8816.8
27737	23049	8629.5
30619	21479	9209.3
28140	19946	8938
28756	19270	10468
29176	24272	7432.6
23771	20011	8194.8
23732	19977	8111.9
30648	21466	9213.9
23647	19919	8198.1
23592	19933	8111.9
27674	22975	8822.6
23670	20051	8149.7
23695	20001	8122.1
23689	19995	7913.6
27749	23200	8662.2
23748	19953	7993.3
23641	20003	8398.1
23751	19990	7995.2
27695	23147	8799.8
27642	23099	8812.5
27681	23097	8766.8
25257	21168	8165
25300	20282	9951.1
25359	20289	10130
24659	21154	9433.5
23604	19980	8377.9
23719	19946	8116.5
23665	19948	8167.6
27721	15446	1157.5
29134	17149	173.9
27916	24208	5758.5
27773	24307	5912.5
27805	22975	6165.6
28327	24104	4334.3
30865	16505	5426.2
30971	16558	5116.3
30927	16518	5296.7
25973	14687	5321.9
25932	14691	5295.9
25902	14761	5236.5
25905	14655	5224.6
31570	23677	5966.3
31432	23666	5426.9
31314	24859	6399.6
27868	25853	5864.1
25906	14651	5174.6
27831	25983	5828.1
25968	14738	5256.9
26109	14607	4990.1
24406	19274	9065.5
24985	19073	7729.2
24529	19279	8869.8
28160	14569	8647.9
28303	14612	8521.3
28112	14656	8643.3
28104	14640	8804.6
28200	14563	8586.1
28176	14585	8558.6
28264	14553	8516.4
28215	14617	8621
28184	14567	8683
28133	14599	8482
28173	14572	8562.8
28273	14544	8288.3
26480	18102	10673
26549	18140	10387
29772	19541	8149.8
26551	18492	-388.99
26595	18450	-633.59
26513	18315	-670.33
22338	16662	4233.6
22441	16682	3948.6
22371	16682	4006.1
22501	16831	3887.1
22326	16567	4077.1
22422	16687	4136
32831	23114	4020.1
32926	23081	4212.7
32679	23222	4314.6
32920	23156	4250.9
32849	23085	4172.4
32805	23844	2058.5
32859	23157	4222.9
32852	23081	4208.7
32882	23114	4109.4
32561	23796	2092.4
32859	23137	4078.9
32934	23148	4093.5
32934	23063	4176.4
32435	23931	2939.2
32933	23005	4107.3
32347	24274	3107.9
32930	23098	4068.5
25965	14929	6665.2
25836	14881	6887.8
25859	14852	6791.9
32653	20006	7523.8
27513	23537	6401.8
32409	20681	5267.3
31901	20654	6074
27487	23529	6437.9
25888	14811	6883.1
25896	14892	6808.4
32831	23090	4304.3
25972	14953	6541.4
32756	17942	6207.1
32686	17892	6206.4
32736	17867	6185.7
32937	23075	4190
32207	22278	5668.6
32962	23142	4280.6
32795	23063	4135.6
32879	23051	7150.5
23317	16532	8399.9
25890	25116	8993.5
29192	19502	8836.5
27119	15896	9667.6
27017	16030	9711.9
27680	15958	9821.6
27508	16918	8516.9
29936	22337	8780.6
29145	24194	7900.7
29423	22243	9804.8
29918	20179	7632.1
25386	20337	10242
21931	20107	1393.4
21945	20113	1224.8
32087	18058	1099.3
26578	18349	-519.03
32105	18069	1238.3
32216	17982	1257.3
29025	17605	-446.64
32102	18112	1092.5
29073	17606	-337.66
32118	18076	1046.9
24127	20853	179.93
24115	20874	222.39
24211	21768	-750.97
24095	20875	265.04
24198	21781	-855.43
24184	20934	39.087
24093	20873	219.16
31629	18949	-22.949
24092	20895	240.87
24157	21713	-754.58
24100	20868	224.48
24213	20031	-146.72
24073	21759	-190.37
32067	18137	1027.2
31593	19328	89.21
32029	18047	1169.6
26145	24760	1602.3
26030	24585	1606.1
32978	20253	2126.5
33014	20251	2001.7
32235	23880	3926.9
31863	24339	957.2
24673	24624	2103.6
21782	19468	3254.1
21981	19701	3212.2
26191	25569	3788.5
25971	26653	2751.1
26078	25605	7126.8
29351	15170	5308.2
31925	20781	6273.9
26563	16569	9617
26217	17638	9112.7
26518	16587	9717.4
26485	16595	9883
26596	16644	9661.3
26449	16512	9414.3
26525	16619	9688.3
26555	17344	7067.3
32226	20950	8896
32174	20921	8772.3
32225	20926	8961.5
32264	20866	8727.6
22532	22338	7908.9
31782	18507	8404.3
25267	20253	10210
25117	21181	8320
26475	16591	9729
26316	17445	8373.4
26544	17601	8273.9
26851	15988	8393.7
26933	16214	8670.4
26549	16564	9712.5
26541	16414	9409
26857	15730	8522.8
26636	17699	8311.3
26607	16704	9736.8
26273	17724	9012
26570	16664	9734.3
26305	17486	8802.9
26525	16646	9739.1
26333	17631	8877.5
26572	16688	9670.3
26538	16600	9738.9
26345	17811	8798.2
26515	16602	9742.9
25259	20299	10254
25214	21332	8284
28246	19280	1327.4
29151	19542	-502.83
29036	19554	-300.84
25150	22147	-303.58
24653	24769	2402.1
28647	15834	5090
28598	15971	5621.2
28714	16075	5419.8
28662	15947	5536
32967	22770	4717.3
33004	22815	4566.7
30785	14509	5944.2
32856	22932	4912.1
32969	22778	4592.3
32890	22705	4065.3
33008	22765	4442
30927	14416	6245.9
33156	22743	4498.5
31015	18408	7542.8
30883	14465	6183.2
27267	20277	7279.3
27368	20184	7337.8
30841	14452	6219
31080	15321	5317.6
26486	16297	9326.8
26486	16851	10462
26566	16456	9405.3
26860	15799	7681.5
26546	16635	9605
26482	16499	9338
26454	16468	9404.6
27272	20250	7305.9
26898	15913	8280.6
26600	16455	9526.1
23695	24131	8252.8
27121	15981	8120.7
27454	20149	7391.9
27149	20239	7139.6
23804	18030	388.75
23796	18067	779.13
26977	23612	-429.09
26567	18373	-710.06
26530	18457	-724.85
26144	15025	3316.5
25803	14773	6785.3
22411	16343	5069.9
21552	16683	4867.5
21597	16900	4929.1
22008	16304	5410.8
23512	17291	5264.2
24128	17694	5607.4
22975	17069	7673.8
27712	23868	8299.7
23183	17062	7413.2
23219	17052	7700.7
28036	23560	9825
27879	23963	10632
28082	23576	9525.4
28073	23615	9603.4
27726	20428	8135.4
28037	19816	8047.7
28511	16022	10025
22155	22411	8315.6
28148	23623	9613.9
28029	23580	9624.4
28055	24782	8364
23137	17084	7914.2
28344	16068	10136
28352	15916	10134
27345	16026	7477.6
26967	16285	8360.3
26991	15991	7983.1
27035	16136	8310.9
26872	16226	8592.8
23053	17112	7660.4
26903	16147	8408.3
28200	21888	10671
23025	17115	7916.1
23032	17072	7664.7
23129	17062	7834.2
28397	21715	-666.01
28335	21779	-774.8
28487	21397	-1904.5
28378	21678	-877.1
28510	21651	-926.15
23821	18035	700.75
22660	17377	1585.8
22702	17433	1671.2
22718	17377	1607.9
22751	17485	1631
22703	17473	1595.3
22757	17435	1673.6
22675	17531	1502.3
25336	15825	516.87
25341	15899	410
25436	15812	451.67
25334	16756	-199.06
25534	16925	-735.64
30774	18027	298.65
23654	24912	2292.8
31164	23663	2232
31070	24709	3322.9
31833	24698	2081.4
31624	24832	2502.7
31420	24660	2913.6
31160	24884	2969.8
26511	13775	6448.3
26489	13613	6475.9
31186	23352	4627.8
26504	13743	6580.4
26501	13707	6553.9
26524	14753	5039.2
26611	13772	6287.2
29918	15034	6862.9
29841	15024	7033.2
29885	15066	6859.6
29715	16150	5493.9
29849	15081	6910.2
26985	16123	8445.1
29701	14799	6919.7
29588	14876	6972.6
27061	16338	8471
26780	16298	8549.7
27028	16167	8512
26942	16141	8417.8
28485	21405	8605.4
24909	17543	-377.32
29586	23711	741.58
29840	24148	1539.7
24842	17476	-214.03
31791	22226	2284.4
31776	22149	2213.8
31893	22216	2239.9
31510	22052	2913.5
31948	22288	2257.8
31702	22141	2498.3
31642	22082	2467
26308	16322	5231.7
26520	16313	5061.6
26365	16252	5462.6
26421	16346	5349.1
26347	16199	5357
26228	16256	5472.5
26437	16384	5451.1
26340	16262	5318.6
26476	16320	4992.4
26265	16260	5485.1
32392	20039	7121.6
26484	25022	5958
26610	25042	5940.6
32981	21635	8541.6
32947	21710	8788.3
32799	20611	8910.4
32937	21668	8609.6
32937	21522	8687.5
27054	15901	9721.4
27000	15933	9809.9
27378	16019	9288
27096	15885	9626.2
26983	15961	9701.2
27095	15939	9636.8
22880	19940	-324.42
26432	25767	2676.9
26466	25811	2746.2
33497	20908	6576.4
33357	21856	5756.9
33469	20971	6594.4
33487	20886	6696.2
33440	20961	6577.3
33026	22692	5707
27616	20910	10366
27083	22079	8911.2
27598	20840	10449
27249	21719	8617.7
30650	22558	7490.2
30008	22572	8031.4
22342	18860	1506.5
22169	19018	1130.5
22155	19054	1142.9
30738	22452	667.92
21808	18303	2799.6
21713	19158	3204.5
21895	19236	2824.8
24836	16212	1677.1
24832	16295	1596.1
32987	22687	5411.2
32711	23296	6391.2
32491	23175	6901.4
23836	24357	6353.2
23939	16847	4797.5
28672	15430	9445.8
28441	15540	9332.6
28503	15421	9340.7
28550	15448	9298.7
28561	15436	9339
28586	15500	9452.3
28588	15409	9569.6
25389	17858	-644.74
24779	16330	1457
24809	16255	1545.6
24918	16409	1650.3
24823	16302	1669
29560	22191	-332.99
30478	21160	159.76
30764	21385	486.42
22677	17160	2428.3
22644	17152	2453.9
29301	14176	2868.2
22688	17102	2384
22655	17215	2406
22515	17133	2222.2
27734	20288	8139.7
24760	22944	9732.1
27332	20365	8726.6
28446	15266	9398.1
28403	15310	9430.9
28469	15174	9323.6
27224	16372	8510.7
27370	16441	8464.7
28661	16328	8277.9
27444	16290	8114.6
27143	16192	8661.2
25890	20154	-1302.2
26326	24277	967.69
26232	25378	-526.33
23436	21293	-2.8437
23596	21253	-348.32
26263	25823	2847.2
26029	14235	3106.8
29345	14339	3212.7
29483	14469	3109.1
29413	14402	3076.8
29358	14481	2902.5
31360	23245	2890.2
27249	17282	4549.8
27313	17345	4437.8
27304	17408	4676.8
24369	18685	9396.4
24452	16075	1552.2
25285	16960	-144.77
24439	16088	1344.6
23770	17105	-20.666
24288	15977	1055.8
24403	16162	1665.7
25257	15899	56.118
33028	17884	2483.9
26221	13867	1682.2
22716	17157	2449.9
22609	17067	2324.2
26099	14595	3662.5
33005	18064	3730.7
32926	17824	3350.3
22608	16990	2292.9
24098	14557	3552
30389	24240	3939.7
31220	15685	2069.5
31232	15673	2274.6
31101	15609	2250.8
32926	17961	3727.7
32851	19087	2598.7
32942	17923	3811.5
32851	17917	3763.6
32976	18014	3612.2
32895	17918	3724
32948	17965	3556.2
32704	18893	3029
32958	17973	6650.4
32822	18835	5499.6
32609	17919	4064.6
33743	18852	5323
30284	14738	6936.4
30491	14970	6661.7
30714	14834	6406.2
30266	14688	7285.7
30681	13788	5361.1
30436	24180	6871
33176	21861	6434.4
28484	25286	4527.7
30994	17985	9033.3
31023	18014	9062.1
31309	18018	8455
22466	20821	7934.5
31068	17999	8867.4
22563	20873	7951
22462	20823	7904.2
22369	20932	8195.6
22509	20863	7870.9
31098	18025	8915.1
30982	17941	9077.1
29355	24402	7970.7
32108	20699	8667.9
28731	23407	8503.9
29427	24375	7945.4
29017	23223	9183.1
32122	20612	8630.2
30826	21088	7628.6
30749	21013	7693.1
30803	21072	7549.6
31501	20716	9662.5
31443	20786	9722.4
30829	21009	7536.7
30470	20186	9776.5
30929	21065	7292.7
30751	21008	7456.8
30337	20792	6794
31083	17934	8685
30965	17948	8939
31122	18880	8559.9
30647	21064	7847.3
30947	18001	9245.9
30849	21050	7605.9
30302	20063	9308.6
30819	21119	7507.3
30907	21164	7912.1
30799	21037	7697.4
25278	17305	58.306
29246	19155	-541.77
29247	19154	-421.97
29319	19268	-424.74
29582	23861	2388.7
29099	24924	4157.3
21191	21162	5353.5
27676	21021	6923.8
21294	21151	5236.5
27492	21117	6810.8
28353	20784	4568.9
27621	21191	6950.1
28517	26263	5774.6
28504	26368	5744.4
22940	15155	6014.4
31544	20671	6874.4
28574	26445	5563.3
21342	21287	7956.1
28976	18143	9710.3
29602	18319	8281.3
28663	17795	10329
30618	21028	7943.3
30638	20958	8133.2
30964	17946	9290.6
28639	17738	10528
31327	18361	9397.8
31248	18233	9306.2
24056	19620	7844.9
24075	19676	8340.2
24041	19662	7896.6
24033	19650	8228.6
24178	19701	8002.7
24116	19675	7680
26137	16365	8688.7
26273	16267	8171.2
26139	16282	8203.4
26259	16301	8524.6
26197	16344	8291.8
26131	16207	8520
32263	21065	8881
32114	21095	8940.6
28127	21510	10032
26399	23287	-92.683
26482	23436	-74.859
26471	23332	-221.94
26517	23441	-241.57
28991	23974	368.62
29724	22639	-193.31
29856	22452	-640.79
29765	22557	-28.64
29700	22389	54.537
29699	22455	-35.173
29805	22504	-241.52
29729	22433	-235
29588	21321	-287.06
31187	15625	2084.8
27632	20551	1980.8
22886	16896	1402.8
22893	16905	1319.3
22769	17005	1399
23274	23905	7359.6
27081	23659	5364.5
22061	19153	6260.4
27705	16625	6206.1
23088	23408	6919.3
26184	19726	5451.7
26213	19751	5493.6
26886	24075	5915.1
27002	23789	5612.6
21509	18781	7344.8
22733	24157	6244.1
23191	23330	6866.9
26788	23763	6209.8
23131	23346	6738.1
24237	19779	7675.5
23572	20649	6001
23317	23290	9882.6
32386	21100	8897
32217	21028	8737.1
31458	18309	9417.4
30879	15882	8883
24468	19745	7403.5
31583	18100	9254.5
27437	16266	8555.2
27520	16273	8486.7
27383	16381	8497.4
27384	16216	8462.9
24913	25087	1346.3
30666	22227	226.89
30622	22283	278.89
30557	22277	422.92
25335	20797	-382.96
29614	17664	238.72
29518	17631	273.76
28276	21865	-801.46
28541	22503	20.104
28633	22530	-56.27
28577	22505	-36.434
28560	22474	-94.423
28584	22525	28.021
28620	22557	-143.69
28605	22582	-70.757
28881	22229	-1151.9
28566	22570	-65.36
29146	17620	-603.75
29120	17442	-562.04
28015	20710	-349.87
28029	20736	-775.55
28075	20740	-556.93
28059	20756	-862.27
28031	20821	-828.25
29019	17436	-861.45
27313	21331	-957.05
22980	17113	1499.7
22456	18174	-133.08
22876	17097	1455.2
22244	18124	141.69
27409	21374	-801.62
22987	17064	1504.2
23019	17091	1536.1
22989	17223	1422.8
23000	17095	1426.9
22578	18024	-230.67
23014	17084	1431.1
22955	17143	4614.3
21860	19555	2401.3
21541	19333	2495
21420	19715	2971.1
21749	19431	2011.2
21449	19512	2888.1
22629	17142	4109.9
21545	19550	2623.5
27137	15297	3357.3
21453	17559	2293.1
21910	18291	1909.8
21461	17526	2406.2
23952	25305	1869.2
23252	25422	3400.4
21092	21317	5219.3
21137	21307	5094.4
21257	21310	5386.4
21141	21335	5329.2
23811	21702	7495.4
23316	22639	5755.6
24849	17549	6672.5
24800	17498	6632.2
23799	21598	7318.2
23765	21655	7434.7
23698	21636	7201.5
23789	21559	7465.9
23791	21670	7461.6
23267	22351	5751.1
32372	17694	5819.2
26212	24662	6781.4
26502	24503	7273.1
23752	21533	7339.9
23319	22438	5751.1
23799	21661	7410.9
28666	15133	9599.4
26274	16220	8282.3
26245	16243	8183.7
26110	16409	8770.6
26279	16246	8155.2
26332	16136	8354
31455	18404	9183.7
29904	18672	8840.5
25853	19583	8196.9
30220	23200	9092.1
29905	18653	8877.1
30224	23204	9045.6
28100	20202	9253.3
28680	19173	10105
28126	20190	9298.1
28118	20197	9314.4
28328	18916	9054
28029	20081	9319.6
28543	18918	9737.3
31383	18310	9255.1
31290	18259	9714.6
29351	20113	7580.5
30150	23067	9166.1
30099	23220	9038.3
30087	24089	9174.5
29864	18579	9073
28734	19013	10175
29874	18561	9020.6
22458	20284	7472.6
22507	20148	7328.2
22463	20195	7216.8
22432	20167	7271.9
22286	19995	6919.1
22294	20090	7059.9
29845	18664	9037.8
23542	18042	8230.7
26843	17424	10021
27890	16675	10562
29797	18078	10370
30498	23447	8033.9
32308	20785	8907.8
25545	16980	10316
25667	16987	10159
31958	20660	355.91
24938	24981	1513
28084	20792	-1014.5
28077	20789	-707.17
28112	20811	-799.76
22652	18188	-863.92
24491	22868	285.69
24291	23044	540.55
24050	22688	1237.5
28093	20749	-767.99
28072	20785	-790.36
24318	22864	651.63
28086	20791	-715.7
28156	20733	-754.57
24297	22976	601.94
28029	20701	-745.14
28048	20737	-756.19
28086	20738	-841.54
28083	20744	2105.2
21373	17505	2181.9
21444	17544	2389.3
21463	17510	2065.9
21447	17538	1910.9
21473	17569	2078.3
21347	17528	2201.6
26428	15404	1910.3
26524	15249	1488.9
32186	22417	2470.1
26429	15361	1873.3
26434	15323	1759.9
26409	15265	1877.6
21401	17558	2213.7
21383	17520	2149.7
21640	19589	3386.3
21699	20720	2151.9
21568	19499	3582.8
21400	17587	5237
21837	17010	5401.4
24797	15294	6190.4
24872	15256	5826.2
24890	15289	5927.7
30057	22770	4468
25440	17052	10241
25442	17068	10162
25462	16978	10189
25178	18049	8436.2
25408	16832	9807.6
25163	17898	8656.6
25568	18183	8133.5
25505	16984	10132
25436	16982	10203
25385	17032	10118
25072	18114	8722.1
31887	21577	8523.2
31324	20303	8267.6
27946	17658	8787.9
31852	21466	8271.8
28378	18404	7109.8
28045	17699	8657.4
31728	21505	8545.1
28056	17669	8615.3
27919	17628	8708
27997	17705	8682.9
28804	18763	7569.6
27936	17615	8716.9
30886	17432	8167.8
27964	17681	8560.4
30656	17436	8409.7
28697	18528	7238.5
27878	17636	8806.8
28134	17755	8569.1
27971	17650	8733.1
28822	18586	7329.8
23709	17059	9720.2
30880	17399	8168.1
30730	17469	8415
30905	16280	9010.3
24784	17274	8210.6
31790	21546	8400.5
24796	17349	7940.4
31883	21547	8273.4
24755	17309	8432.3
25044	18395	9019.7
24878	17352	7972.6
24226	21559	-381.83
33094	20586	1951.1
29990	17680	3309.3
30087	16274	2731.8
22566	17089	3871.6
22430	18093	2387.1
22597	17108	4040.1
22564	17100	4007.1
22382	18034	2194.5
22640	17088	4057.6
22315	18124	2720.3
22543	17080	3898.4
22109	17886	3109.9
22630	17089	3947.8
22550	17143	3979.7
22627	17075	3995.5
22212	17852	2838.7
23840	16317	4488.9
22570	17015	3913.4
24988	16611	1994.5
25433	16651	1367
32334	18596	2713.6
29616	16590	2327.8
23975	16430	4371
29673	16592	2071.1
32617	18473	3176.6
25077	16762	2289.2
27842	22322	6755.6
27835	22333	6713.2
22638	17350	6326.6
24826	17431	6599.1
24815	17493	6570.7
24804	17449	6683.1
31886	21545	8417.5
31369	23466	7201
31164	23756	8210
31288	23784	8331.8
26617	17972	9830.5
30661	22930	8159.9
31176	23797	8360.4
26627	17806	9925.7
26584	17730	9855.7
26665	17747	9857.6
26716	17802	9770.5
28444	20077	8350.4
28243	20082	8554.3
28141	21312	9470.8
28331	20099	8631
28342	20188	8493.7
28269	20056	8534.9
30750	22508	1237.2
24208	21510	-589.38
25781	19479	-902.16
25756	19487	-660.61
25788	19449	-757.87
28591	16466	-128.39
28555	16327	-659.77
29127	17110	-1200.4
28555	17209	288.99
29346	16506	1441.1
28678	16422	-705.28
28599	17203	235.3
24773	18162	-416.79
25124	17402	1438.9
29603	16529	2212.8
29596	16452	2131.4
29564	16534	2193.8
27384	22114	3166.7
27456	22155	3158.2
27798	23118	1575.1
29061	18115	1965.8
30026	24167	7661.4
30957	23868	7025.3
31089	23877	7230.3
30149	24181	7633.8
24810	17448	6578.8
24672	18302	5618.6
24764	17484	6672.1
24824	17436	6584.5
31827	16716	5108.1
24762	23547	6993.5
30149	24365	7464.2
25166	18984	10447
27474	16471	8738.4
27463	16435	8501.3
27488	16492	8716.2
30238	24267	7532.2
25265	21389	8287.5
25164	21572	8577.4
25038	21482	8722.3
27061	20781	8946.4
25150	21445	8584.1
25240	21603	8670.9
27294	21216	8613.8
30113	24315	7377.5
27487	20786	7395.8
27740	20306	10025
28109	20985	10292
25088	21469	8631.6
25147	21513	8551.4
28292	20352	10021
27919	21182	8741.3
25145	21517	8655.3
30212	24281	7419.6
30123	24333	7660.7
30189	24270	7386.3
32139	20805	9121.3
32200	21918	8764.5
25315	19041	10484
27387	18542	7269.5
32130	20811	9050.8
32114	20846	8919.8
30194	24315	7311.5
27378	18729	7344.7
31791	21927	8655
27265	18481	7014.9
29951	22527	228.25
30075	23735	-566.83
29839	22541	280.9
22394	21443	1504
31175	21292	-33.332
30749	23023	-712.36
29680	16501	2066.1
29594	16434	1920.7
32810	16739	3539.4
32772	16796	3577
32770	16761	3476.2
29577	16496	2123.7
22529	21495	1979.9
32761	16778	3561
32671	18081	2805.2
27348	18601	7234
27467	18663	7087.3
27388	18614	7328.6
25596	25125	5088.4
25610	25185	5064.3
33211	22507	5008.3
27401	18637	7129.3
27342	18627	7227
24834	17488	6642.8
27322	18643	7213.2
27062	19805	5647.8
32149	20753	9166.8
32019	20835	9203.6
32122	20822	8944.4
32106	20821	8888.7
32162	20890	8954.1
31971	20841	9249.1
25708	16605	8188.8
32193	20804	9109.2
32097	20806	8962.4
25729	16606	8055.1
25762	16521	8226.4
32109	20713	9078.3
25732	16550	8112.3
25940	16470	7720.8
25717	16630	8006.3
25672	16600	8099
25744	16563	7965.8
25826	16625	8223
27417	18448	7025.2
25710	16608	8070.5
25759	16566	8005.6
25716	16579	8069
25331	16429	9440.9
25748	16562	8315.9
25646	16573	8188.9
25792	16611	8100.4
25759	16597	8144.9
25749	16584	8183.5
25936	16539	7581.6
25736	16581	8045
25642	16579	8130.5
25755	16611	8041.6
25765	16699	8005.3
25708	16629	8056.5
27488	18670	7321.7
31652	16149	7662.7
27345	15778	8365.5
28228	17832	-1048.3
28116	17916	-853.12
28076	18008	-518.08
29209	24747	-739.31
22697	16779	1414.9
28086	17997	-576.69
28231	18700	-1512.6
22700	16941	1335.9
28365	18843	-1277.6
25037	19781	-845.15
25053	16636	258.81
30537	22237	230.24
30671	22406	315
28100	17947	-672.27
28107	17990	-895.14
28158	17939	-943.29
28149	17920	-893.54
28089	18011	-707.63
28236	18020	-784.1
28066	17992	-726.94
28090	17962	-911.16
24395	21036	-236.71
28195	17998	-632.21
28106	17979	-777
28116	18521	-2103
28122	18013	2244.2
26313	14673	2875.7
26270	14550	3079.8
22133	15742	3395
22058	15814	3202.7
22565	17098	1698.3
24265	24282	1897.7
24168	24242	1817.3
22371	16714	1720.7
21983	15794	3409.3
21879	16644	2220.3
24674	25246	2946.4
24086	24297	1941
26246	14759	2939
29602	21294	5073.6
29446	21288	5126.3
29559	21315	5216.1
29591	21299	5148
25974	14728	6685.4
25787	15757	5700.8
25800	15706	5352.4
28210	20733	4338.8
33006	23020	4559.8
26472	16450	9603.7
27497	15738	8111.5
27533	15789	8322.9
24146	17890	9127.9
28339	16856	8115.3
24125	17871	8957.1
24136	17898	8984.5
26391	20483	8989.1
25540	23459	8539.6
26321	20297	9062.6
23662	17086	7933.4
26298	20627	9218.9
26998	13392	8903.8
26346	16447	9721.5
30550	17136	9091.9
26392	17471	8144.6
30570	17167	8934
30553	17197	9186.6
30490	17110	9198.4
30618	17178	9055.1
28335	17010	8278.6
26646	13275	9658.7
30630	17221	8998.2
30598	17120	8919.3
30711	18133	8784.9
30588	17215	9147.6
26389	16430	9626.7
30499	17138	9342
30575	17171	9119.8
30627	17264	9128.8
30547	17266	9090.2
31368	18058	9317.5
31322	18591	10382
31966	21467	7736.4
31849	21541	8395.6
31878	21510	8332.4
31993	21511	8168.2
25691	23578	8450.6
27023	22423	7933.7
30547	17231	31.374
27056	22388	-946.72
26119	19008	813.75
26215	19001	814.12
26043	20048	-530
26189	19004	625.54
26004	20303	-89.571
26149	19149	742.54
26082	18999	851.54
26267	19043	676.71
25919	20072	66.398
26207	18981	1009.9
31245	21339	-265.3
30985	21250	289.61
31439	21169	-601.19
31143	21322	167.25
25249	16839	-81.578
25215	16939	323.31
27254	23508	347.4
27281	23480	337.96
27278	24330	-748.03
27272	23467	341.07
27349	23554	451.76
27260	23431	306.97
27282	23447	322.02
27241	23443	354.83
27210	24333	-468.59
24056	15703	3625.1
24393	15724	3231.8
24205	15649	3447.8
24330	15666	3323.5
24293	15583	3379.5
24175	15675	3452.5
26302	25509	2481.5
26208	25293	2407.1
26135	25581	2504.2
26121	25699	2690.6
24254	15611	3420.8
32581	21420	4179.2
29510	21232	5046.1
32817	20207	5717.8
32860	20229	5695.7
32904	20172	5520.4
32825	20297	5648.9
33059	20726	7423.6
32855	20284	5581.1
32821	20207	5688.5
32801	20237	5601.8
32891	20227	5628
32801	20258	5802.1
32848	20174	5739.1
26864	23233	6407.4
31614	14982	6032.4
33178	22028	4593.6
31622	14870	5867.1
33342	21316	6908.9
31781	15047	5853.9
31680	14964	6063.6
23703	16902	4962.6
27604	24998	7267
33356	21303	5982
31058	20867	6581.8
30934	20777	6590.2
31418	20441	5193.9
30093	14198	10377
31486	16455	8236
27955	15876	9668.6
27280	25087	6955.7
27506	19720	8996.8
25490	19138	7562.9
33053	20210	7276.5
29192	23849	774.87
29293	23811	770.99
28861	24571	-189.88
32121	19754	474.37
29206	23783	821.72
25248	23927	66.579
27297	23550	312.49
32363	18340	1594.2
25118	23892	153.59
25165	23872	277.33
25241	23842	192.66
32321	18250	1655.1
25179	23910	291.64
25181	23887	391.87
32379	18204	1659.1
25478	23926	-338.92
32384	18245	1601.3
32443	18307	1437
32273	18271	1605.9
32379	18260	1542.1
24613	20346	1411.5
25235	20873	-701.29
32570	18519	1209.5
32511	18492	1315.3
27786	19473	-705.65
22875	18607	-216.07
25406	20710	-975.33
25558	20620	-1465.7
28823	14251	2841
28793	14293	2727.3
32213	24031	3289.9
31399	15203	3109.6
31284	15182	3189.7
31459	15216	2964.1
31376	15264	3035.8
31370	15179	3127.2
31314	15203	3216.5
31336	15178	3106
32271	24126	3313.1
31280	15241	3250.6
27487	25063	7217.1
27699	25056	7128.5
27901	24691	7596.9
28478	24644	7675.9
27867	24957	4348.5
27836	25047	4417.9
23184	17380	6228.6
27426	24994	6986.5
23052	24818	5845.8
23041	24774	5985.8
25794	15042	6032.9
22492	16534	4487.3
27602	24997	7319
27352	18229	6872.6
23782	16812	5193.9
32887	20080	5813.4
32805	20015	6210.1
33327	20134	6702.1
33607	20544	6015.9
33123	20285	7002
33158	20121	7217.7
33154	20238	7013
24352	23933	6465.2
22408	16571	4710.9
23770	16835	5141.1
25775	14981	6132.9
22389	16540	4195.4
30134	24815	6076.7
30288	24885	9165.4
32189	20747	8816.6
32151	20871	8929.1
32116	20805	8826.6
32105	20849	8929.5
27494	15518	8319.8
32072	20783	9109
29494	17980	10470
32048	20705	9137.9
25519	21828	9097.7
28351	24710	7773.4
25455	21723	8950.9
25385	21614	9356.2
25550	21830	9058.9
26968	23667	7517
26004	22856	8346.5
25513	21774	8870.8
26167	24554	8021.9
25476	21763	8989.3
25640	23398	8438.7
25759	23039	8268.8
26517	23507	6817.4
26188	24439	8230.7
26250	24317	7681.6
26232	24381	8372.1
26006	24463	8392.5
27372	16701	9239.9
26250	24575	8205.6
26118	24550	8148.4
30909	18349	8907.2
25420	21759	9061
25408	21740	9058.6
31040	18331	8760.5
30975	18373	8941.5
27492	15298	8521.9
23315	20403	381.37
31183	21375	-133.96
21215	19135	2745.7
21176	18969	2613.7
32160	23979	3296.3
32101	24143	3337.9
28777	14213	2866.2
32224	23995	3217.8
32144	24052	3306.5
32218	24987	2120.6
32371	24176	3081.7
32176	24066	3296.4
32163	24094	3293.9
32160	24160	3066
32196	24134	3285.6
32040	24851	2441.4
24360	24733	3168.2
32122	24066	3247
24360	24761	3299.1
24313	24763	3323.5
24337	24743	3269.1
32174	24117	3236.4
24382	24825	3240.5
32154	24073	3404.7
32140	24175	2987.4
32198	23932	3338.2
32143	24043	3235.1
32169	25159	2412.8
28746	14298	2592.5
28802	14243	2789
28776	14254	2838.1
24296	24755	3321.3
22320	18264	2290.2
26070	13549	3797.1
26121	13676	3730.9
26158	13611	3695.7
26042	13649	3826.6
25926	14831	2255.5
22880	16702	2792.3
22899	16764	2754.6
22769	16811	2922.4
22922	16819	2789.1
22833	16644	2681.7
28784	14226	2521.4
26354	13634	6263.6
32547	19047	7063.9
32286	19041	7266.9
32401	18865	7311.9
24932	17738	6331.4
24861	17554	6508.7
24917	17586	6336.4
32407	18997	7175.6
32406	19011	7175.6
32180	20230	5635.7
32292	18992	7232.3
32308	19084	7141.7
22843	22354	5927.8
22749	22403	5866.4
22937	22237	5450.2
22802	22325	5769.5
24809	17367	6497.8
33194	19395	5429.1
30727	23764	5876.1
30680	23715	5674.8
30774	23870	5626.2
24665	17354	7134.5
22651	22203	8814.7
22711	22333	8965.6
30430	16618	7401.9
30355	16568	7619
30041	16862	8147.3
30079	19703	8323.7
29236	19389	10117
25051	20743	-296.21
28486	20263	-903.44
28502	20251	-916.67
28523	20308	-999.67
28496	20307	-814.18
28534	20304	-885.12
28453	20332	-908.07
28467	20285	-772.66
28451	20302	-813.98
28552	20330	-807.18
28532	20278	-794.2
28555	20317	-646.96
28521	20345	-788.86
28499	20246	-980.35
28455	20219	-903.67
25144	21842	-597.27
23700	16300	933.23
23676	16171	1155
23668	16217	1051.3
33626	18986	-930.98
33610	18890	-759.08
28700	14198	2749.6
32260	15477	3597.4
32212	15518	3598.9
28911	14153	2926.1
28730	14296	2899.8
28721	14239	2922.8
28676	14163	2840.4
21736	21152	2224.7
23636	22722	1238.8
21811	21080	2374.8
21755	21049	2240.8
22550	22852	7027.7
22588	22815	7078.8
22233	24032	5800.9
25798	14898	6012.3
22584	22851	6997.2
30750	16897	7623.8
30109	17629	6128.3
30155	22767	5580
21676	18672	4897.8
24569	18467	5871.2
29702	17490	10007
29790	17549	9850.9
29788	17484	9950
26814	21161	7725.9
30798	21161	9237.9
30905	21026	8754.7
26683	21217	7713.7
29229	18368	9523.9
28981	19515	9102.6
29255	18352	9382.4
29194	18291	9475.3
29266	18344	9658.1
29231	18342	9552.5
29192	19348	8608.8
27785	15505	8046.3
29256	18336	9608
29234	18316	9559.3
29258	18318	9630.1
29247	18251	9179.4
26651	20896	8088.4
29834	17387	10047
29721	17382	10038
29054	18874	8374
29098	18777	8386.9
29030	18772	8707.9
27356	18707	9030.5
26988	19551	10004
24527	19819	8047.6
26881	19559	9990.4
29267	18231	9430.6
29260	18314	9483.7
29218	18393	9580.1
29219	18351	9426.7
29222	18334	9492.4
29229	18331	9536.6
29279	18299	9502.3
26692	19703	9743.4
26788	20896	8350.8
26663	19762	9641.8
31998	21227	7145.5
26892	23192	9238.2
31989	21250	7552.3
29234	18298	9517.1
28318	19242	10154
29245	18185	9448.5
29305	18360	9659.9
27784	15564	8242.5
27706	15530	8299.3
26841	21978	8380.3
27473	22159	10132
23678	17453	9930.2
32024	17580	8067.5
26686	19809	9490.7
26547	20746	8296.5
26545	19770	474.42
24276	24088	788.99
24274	24088	678.88
23949	25022	97.517
24306	24139	795.94
24358	24039	585.09
24086	24916	-458.16
24671	17555	206.61
29570	23370	546.86
29457	23442	720.5
29420	23459	635.26
24325	24012	731.88
29450	23483	597.52
33101	20972	172.32
29069	18850	-733.51
32554	20508	1488.4
22751	17338	1360.1
32414	20566	1434.2
28006	20186	-522.74
27941	20294	-532.05
27968	20229	-701.08
27972	20290	-499.39
27916	20177	-473.66
23990	17846	656.86
23975	17832	654.98
31052	19254	478.86
27974	20285	-663.4
28606	21326	-888.54
31512	20651	240.55
27942	20283	-656.87
23963	17797	766.81
32185	20221	797.4
32590	16571	2395.3
32606	16529	1959.9
32547	16513	2097.5
32598	16589	2243.4
32501	16571	2323.1
32594	16601	2006.9
26786	13756	3031.7
26895	13750	3129
20727	18447	4309.2
32633	16560	1948.1
32544	16529	2113.1
20733	18322	4377.1
32532	16471	2201.3
32610	16587	2147.5
20708	18436	4429
20730	18369	4378
26779	13803	3122.4
32362	16644	2131.1
26820	13733	2916.8
26985	14643	2503.6
26758	13725	3237.9
20648	18513	4373.5
21984	16277	2206.2
20701	18470	4232
21880	16398	2607.5
26763	13741	3025.1
20639	18375	4344.5
22227	16382	1990.2
32554	16541	2177.3
26865	13747	3164.8
32606	16529	2126.8
32521	16527	2151.6
32467	16588	2076
22284	18176	2717.3
26876	13733	3118
22285	18220	2416.3
26653	14552	3706.1
22342	18186	2603.2
22240	18195	2717
26886	13773	3012.1
21953	16238	2148.3
30117	24905	3264
22668	16954	3834.2
32245	18104	4642.2
33102	18604	2282.6
32859	18733	2693.4
22607	16869	4177.3
32542	16560	2125.2
21837	16334	2368.5
21860	16394	2514.6
22015	16353	1828
21897	16246	2356
21949	16386	2319.7
21834	16377	2654.2
21906	16358	2390.1
21922	16350	2397.5
22023	16400	2267.3
21816	16401	2526.4
21901	16380	2277.2
28675	15414	2339.4
28522	15438	2243.4
28621	15441	2549
28618	15434	2017.8
28627	15494	2375.3
28499	15439	2550.8
32682	20024	6024.9
32654	19893	6264.2
32808	19976	6095.4
25817	14950	6338
25926	15141	5882.5
25781	15032	6231.7
32057	21995	7645.5
32834	20018	5980.3
33062	20071	5652.9
21225	18147	6121.5
21249	18131	6162.2
21311	18086	6198.2
32845	20044	6129.9
29847	17370	10100
[truncated: 2,810 more rows]
